# Supplementary material for: Structure function relationships differ between optic neuritis and glaucoma with comparable optical coherence tomography findings
Source: PLoS One. 2026 Jul 16;21(7):e0353553. doi: 10.1371/journal.pone.0353553 (PMC13374924; doi:10.1371/journal.pone.0353553)
Supplement: S1 File — (XLSX) [file pone.0353553.s007.xlsx]

## Sheet: Patient Data
Group	Male_1	Age	OD_1	FUduration	SE	AXL	Cat Surgery_1	Refractive Surgery	ON recurrence	IOP_baseline	IOP final	Initial vision	Initial Vm	Final vision	Final Vm	InitialVF_MD	InitialVF_PSD	InitialVF_VFI	lastVF_MD	lastVF_PSD	lastVF_VFI	InitialRNFLT_Avg	RNFLT_sup	RNFLT_temp	RNFLT_inf	RNFLT_nasal	lastRNFLT	lastRNFLT_sup	lastRNFLT_temp	lastRNFLT_inf	lastRNFLT_nasal	InitialGCIPLT_Avg	InitialGCIPLT_Min	Initial_sup_GCIPLT	Initial_ST_GCIPLT	Initial_IT_GCIPLT	Initial_inf_GCIPLT	Initial_IN_GCIPLT	Initial_SN_GCIPLT	LAST GCIPLT_Avg	LAST_sup	LAST_ST	LAST_IT	LAST_inf	LAST_IN	LAST_SN	HTN	DM	SBP
1	2	46.611	1	37.6333	-2.38	24.72	0	0	0	14	16	0.7	0	.	0	-3.06	7.71	93	-1.06	3.85	98	203	322	126	188	176	88	79	105	107	62	86	82	89	86	82	78	87	93	84	87	80	82	80	86	92	0	0	135
1	2	26.8795	2	8.43333	-1.25	27.11	0	1	0	15	17	0.1	.	0	0	0.07	1.44	99	-0.56	3.47	99	76	98	50	88	57	77	98	61	91	58	71	71	71	72	70	68	72	74	72	73	73	71	67	71	74	0	0	.
1	2	61.3808	2	20.1	1	.	0	0	0	19	16	0.4	0.1	0.3	.	-14.72	15.31	68	-10.05	12.51	79	343	302	333	384	351	57	41	64	71	51	28	18	28	27	28	26	29	28	60	63	58	56	62	64	60	1	0	111
1	2	32.8822	2	60.2	-0.5	.	0	1	0	11	10	1	1	0	0	-18.06	11.22	52	-3.05	1.29	99	80	87	76	102	56	75	89	66	85	59	74	67	80	77	67	72	75	71	70	75	74	69	66	65	68	0	0	135
1	2	67.4712	1	32.5667	2.62	.	0	0	0	12	10	1.9	1.9	3	.	-32.14	1.6	0	.	.	.	91	100	76	112	76	62	68	56	60	63	81	67	75	72	79	86	90	85	49	49	44	47	54	51	50	0	0	103
1	2	58.1507	1	55.4	0	.	0	0	0	18	16	0.4	0.3	0.2	0	-30.31	5.21	4	-1.77	3.34	93	111	172	66	120	85	79	108	56	98	54	70	71	70	75	79	77	81	81	74	76	75	77	69	73	75	1	0	129
1	2	44.8877	2	22.8333	-0.75	.	0	0	0	12	11	0.1	.	0	0	-1.01	1.66	99	-0.6	1.24	99	151	256	91	160	97	107	145	76	144	64	89	86	92	87	86	85	91	95	86	88	85	85	81	87	92	0	0	102
1	2	35.8712	1	37.7	-1	.	0	0	0	16	13	2.3	2.3	0.1	.	-33.91	1.45	0	-5.22	6.98	85	50	70	30	50	50	50	68	29	50	54	47	30	36	54	48	46	52	48	52	50	58	49	52	51	50	0	0	101
1	1	22.7589	2	37.2		.	0	0	0	14	12	0	0	0	0	-14.05	12.81	72	-1.79	1.08	99	105	154	98	99	67	100	135	81	101	82	84	82	87	81	81	82	84	88	78	80	76	76	78	80	80	0	0	127
1	2	49.7342	1	10.2	-1	.	0	0	0	14	14	1.2	1	0.3	.	-9.54	8.11	69	-1.5	1.33	100	195	261	126	258	136	94	114	77	118	67	86	85	91	86	87	82	85	88	84	87	83	81	82	83	89	0	0	140
1	2	55.6795	1	31.5667	0.25	23.33	0	0	0	14	13	0	0	0	0	-0.7	2.58	98	1.21	1.92	99	185	208	167	176	188	87	75	75	140	57	89	85	92	88	87	86	87	94	88	91	86	85	83	87	93	0	0	126
1	2	49.7644	2	20.8	-0.25	24.19	0	0	1	16	18	1.9	1.9	0.2	.	-24.88	10.44	21	-3.6	1.97	96	75	83	59	106	52	70	75	50	101	52	58	83	56	61	65	59	54	54	52	51	54	59	55	48	48	0	0	116
1	2	18.6822	1	31.2	-1	23	0	0	0	12	12	1.9	1.9	0	0	-16.21	13.73	55	0.28	1.57	99	98	115	72	133	73	83	107	47	114	65	85	80	83	80	91	87	84	85	71	69	71	79	72	67	68	0	0	109
1	2	58.6027	1	10.1667	-2.75	22.98	0	0	0	15	14	1.4	0	0	0	0.68	0.34	100	0.2	1.44	99	168	169	119	265	128	106	124	94	136	69	88	85	93	86	86	87	89	89	86	91	86	86	84	86	85	0	0	111
1	1	24.2055	2	21.2667	-2.5	23.85	0	0	1	12	12	0	0	0	0	-0.28	1.45	99	-0.27	1.5	99	101	131	65	141	66	98	122	65	142	64	81	80	81	79	80	83	81	83	81	80	83	78	81	81	82	0	0	116
1	1	18.274	2	68.9667	-4.25	.	0	0	1	19	16	1	0	.	0	-3.37	1.46	97	-0.92	1.46	99	104	146	70	136	64	74	105	51	83	58	67	66	69	74	66	63	65	65	62	67	68	58	57	61	63	0	0	132
1	1	38.7205	2	60.5667	-0.75	.	0	0	0	13	16	0.1	0	.	0	-1.78	1.38	99	-0.51	1.23	100	132	184	77	147	119	95	104	73	146	57	86	86	85	85	87	85	88	89	87	86	86	87	85	88	91	0	0	.
1	2	23.0986	1	80.2	-6.88	.	0	0	0	19	16	1.9	1.9	0.1	.	-32.56	5.16	5	-1.84	1.53	99	105	142	72	126	80	66	81	39	78	64	.	.	.	.	.	.	.	.	53	50	51	57	56	52	50	0	0	150
1	2	21.8301	2	73.2333	-5.12	.	0	0	1	14	13	3	.	.	0.4	-34.54	1.45	0	-7.11	9.92	74	110	161	53	137	78	66	65	55	78	67	77	71	75	78	76	71	80	84	53	50	54	60	51	50	54	0	0	125
1	2	58.0904	2	77.7	-5.12	.	0	0	0	14	13	1.1	0.3	.	0.2	-20.59	6.92	36	-2.86	1.74	97	108	156	74	137	67	69	86	47	88	54	81	80	83	80	79	80	83	83	72	72	76	70	70	70	72	1	0	125
1	1	19.8438	2	44.3333	-0.5	.	0	0	0	16	17	0.3	0.3	0.3	.	-12.4	9.52	65	-2.68	1.62	98	92	123	47	134	62	69	71	41	99	65	72	67	75	69	75	72	71	69	58	58	56	61	56	57	58	0	0	127
1	2	19.5068	1	59.4	-10.62	27.66	0	0	0	20	17	1.6	0.4	.	0	-3.58	4.73	97	0.11	1.48	99	96	91	103	116	75	79	80	79	89	67	67	56	66	76	68	62	65	66	61	60	65	63	57	60	63	0	0	114
1	2	21.1233	2	10.2667	-1.88	.	0	0	0	18	11	1.4	1	1	.	-34.73	1.41	0	-3.54	1.64	95	109	136	79	140	80	65	83	42	79	57	52	20	71	67	31	27	43	72	50	53	48	51	48	48	54	0	0	132
1	1	39.4877	2	8.63333	-8	.	0	0	0	16	16	1.6	1.4	.	0.5	-29.86	6.14	6	-2.13	1.64	97	113	126	84	135	107	68	78	48	82	63	80	79	79	82	84	78	76	81	56	53	60	60	56	53	56	0	0	130
1	2	21.2466	2	71.2	-0.25	.	0	0	0	11	11	0.3	0	.	0.1	-3.57	2.14	94	-1.29	1.17	100	96	129	69	140	44	92	130	64	127	46	78	78	76	80	79	78	79	78	75	76	75	72	73	75	77	0	0	113
1	1	61.0658	1	49.6333	-1.25	.	0	0	0	17	13	1.9	1.2	0.1	.	-31.16	2.75	4	-3.28	5.75	88	235	335	115	334	156	67	73	42	93	60	90	85	95	94	84	89	92	86	57	57	58	62	57	53	56	1	1	135
1	2	60.3644	2	32.2	-0.5	23.26	1	0	0	18	16	0	0	0	0	-7.87	8.36	86	-3.64	6.16	93	232	404	135	195	195	81	60	64	130	69	81	78	86	81	78	75	82	85	80	85	81	77	74	79	84	1	0	117
1	2	57.0301	2	9.43333	0	23.76	0	0	0	20	20	0.1	.	0	0	-0.19	2.22	98	1.68	1.97	99	184	247	86	152	173	74	74	75	100	47	81	80	79	78	79	78	84	86	75	73	75	77	77	82	80	0	0	103
1	1	26.074	1	28.1	-4	.	0	0	1	16	13	2.3	2.3	0.4	0	-32	4.99	4	-0.12	1.3	99	152	202	72	219	116	76	96	36	97	73	59	26	64	75	75	40	60	39	60	61	64	64	57	55	58	0	0	129
1	1	43.1945	1	6.36667	-8.25	.	0	0	0	40	16	1.4	0	.	0	-0.72	3.07	97	-1.11	2.74	97	135	148	102	195	97	76	64	65	116	58	84	82	88	85	83	80	84	87	76	65	64	84	80	83	82	0	0	146
1	1	60.2274	2	47.8667	0.75	.	0	0	1	20	14	1.4	1.4	0.4	0	-24.9	8.01	23	-3.77	1.73	96	68	100	43	88	42	55	69	38	67	45	61	58	60	62	65	60	59	61	55	54	56	59	54	51	55	1	0	140
1	2	35.4822	1	117	-1.87	.	0	0	0	19	13	1	0	.	0	-4.43	6.51	92	0.48	1.55	99	125	183	63	168	84	61	89	48	64	42	.	.	.	.	.	.	.	.	63	69	71	66	59	54	58	0	0	118
1	2	37.7205	2	89.0333	-0.25	.	0	0	0	14	15	1	1	0	0	-26.77	10.29	22	-3.26	2.38	92	.	.	.	.	.	65	87	31	90	53	.	.	.	.	.	.	.	.	54	57	54	61	61	43	50	0	0	143
1	1	47.4356	2	49.8	.	.	0	0	0	18	19	0	0	0	0	-13.6	15.5	.	-7.01	9.26	80	.	.	.	.	.	75	57	55	125	65	.	.	.	.	.	.	.	.	82	65	63	95	93	94	82	0	0	135
1	2	25.5397	1	108.267	.	.	0	0	0	16	12	.	0.4	.	0	-1.5	1.57	98	-0.15	1.05	99	134	160	76	180	122	78	102	46	97	66	.	.	.	.	.	.	.	.	70	71	67	70	71	72	71	0	0	115
1	2	13.3123	1	38.0667	-2.12	.	0	0	0	16	17	1.9	1.9	0.5	.	-32.45	5.06	4	-0.22	0.88	100	.	.	.	.	.	85	97	71	116	56	.	.	.	.	.	.	.	.	69	69	71	75	70	64	66	0	0	122
1	1	26.1014	2	31.9333	-1	.	0	0	0	13	10	2.3	2.3	0.5	0.1	-33.94	1.87	.	-3.22	1.58	99	113	133	87	149	85	89	123	61	112	59	.	.	.	.	.	.	.	.	77	84	79	71	71	75	83	0	0	149
1	2	49.863	1	34.8667	-3.87	.	0	0	0	10	10	.	0.1	.	0	-13.04	14.01	62	0.23	1.67	99	86	89	71	120	66	85	86	72	113	68	.	.	.	.	.	.	.	.	67	69	70	68	64	63	69	0	0	131
1	2	32.0795	1	24.6667	-5.75	.	0	0	0	17	16	1.6	0	.	0	-19.83	12.89	44	-2.09	1.35	100	113	135	72	131	113	83	102	58	97	74	.	.	.	.	.	.	.	.	77	76	82	79	71	73	79	0	0	120
1	1	46.3288	1	45.2333	-2.62	.	0	0	0	18	18	1.6	0.4	.	0	-20.13	11.55	33	-10.93	10.19	71	97	101	86	114	86	56	59	37	62	67	.	.	.	.	.	.	.	.	52	52	53	59	50	48	51	0	0	113
1	2	43.5973	2	103.567	-1.12	,	0	0	0	19	21	0.1	.	0	0	-6.91	5.92	86	-1.49	1.03	100	82	124	76	113	60	78	110	51	93	57	.	.	.	.	.	.	.	.	68	69	71	64	62	66	73	0	0	134
1	1	48.7342	1	111.4	-0.87	.	0	1	0	12	12	0.5	.	0.2	.	-7.35	5.25	83	-0.21	2.01	99	.	.	.	.	.	67	82	43	83	60	.	.	.	.	.	.	.	.	60	52	64	69	61	63	54	0	0	130
1	2	9.92329	1	46.0333	-1	.	0	0	0	18	17	0.5	0.3	.	0.1	-2.11	2.07	97	-1.79	1.58	98	87	99	74	121	59	64	58	72	114	12	.	.	.	.	.	.	.	.	82	84	78	79	80	82	88	0	0	121
1	2	35.1507	2	14.6	-1.25	.	0	1	0	11	10	2.3	2.3	0.1	0	-31.77	4.5	4	-2.93	1.46	99	91	114	90	88	71	73	93	67	70	62	.	.	.	.	.	.	.	.	63	65	64	61	59	63	66	0	0	127
1	2	32.0301	2	109.533	-8.75		0	0	0	14	13	1.6	0.1	.	0.1	-4.77	1.96	93	-2.18	5.46	92	.	.	.	.	.	66	98	46	61	58	.	.	.	.	.	.	.	.	52	52	56	52	53	49	48	0	0	116
1	2	13.7342	2	94.5667	-0.87	.	0	0	0	15	12	2.3	2.3	0.5	0	-34.51	2.88	1	-1.91	1.38	99	.	.	.	.	.	91	119	69	108	67	.	.	.	.	.	.	.	.	73	74	74	76	73	72	71	0	0	101
1	2	28.8986	2	51.5333	-2	.	0	0	1	26	11	2.3	2.3	.	0.1	-30.02	6.08	10	-6.26	5.94	93	109	168	46	115	78	46	52	34	50	49	.	.	.	.	.	.	.	.	54	57	56	55	54	50	50	0	0	126
2	1	32.2959	0	11.2333		27.39	0			33									-11.39	10.88	61						59	62	49	61	65									52	55	54	50	51	51	52	0	0	163
2	2	66.5397	2	36.6		25.53	0			14									0.87	1.79	98						98	139	82	102	69									76	87	84	57	60	78	90	0	0	114
2	1	43.8603	0	64.9		17.97	0			28									-0.7	1.27	100						114	150	62	129	106									80	81	76	81	80	81	82	1	0	140
2	1	45.3726	1	69.3		29.63	0			15									-7.4	4.91	79						64	84	37	67	67									48	50	47	47	48	51	48	0	0	151
2	1	47.063	2	32.9		.	0			17									-7.34	7.03	76						54	79	45	51	41									48	50	45	48	51	46	48	0	0	132
2	1	45.7041	1	57.0333		26.76	0			19									-6.76	2.65	84						61	65	37	71	72									49	47	52	54	48	46	46	0	0	121
2	2	45.3918	2	20.3		25.62	0			21									-26.64	12.22	25						55	64	48	54	54									50	52	49	50	49	49	50	0	0	116
2	1	79.6877	1	97.5667		23.8	0			17									-23.17	7.04	22						73	83	57	58	94									50	54	40	53	52	42	60	0	0	113
2	2	73.7151	2	91.4		22.8	0			15									-9.66	12.13	74						49	46	31	64	55									50	47	43	49	51	53	56	0	0	133
2	2	74.1096	1	95.6		23.11	1			19									-5.77	7.77	82						82	99	65	94	72									51	48	64	55	45	49	43	1	0	108
2	1	48.5342	2	27.4667		27.78	0			17									-21.74	14.66	30						64	73	58	50	75									52	55	50	48	54	52	52	1	0	141
2	1	77.5041	2	54.3		.	0			24									-18.56	10.11	52						45	27	37	52	65									52	59	59	47	51	46	49	0	0	117
2	2	48.411	2	126.7		27.1	1			17									-8.07	7.55	83						67	78	46	70	74									52	55	56	51	54	48	51	1	0	119
2	2	74.1479	1	49.2333		23.06	1			12									-17.15	11.37	44						65	82	43	59	76									53	55	68	56	48	46	45	0	0	.
2	1	25.6329	2	62.9667		.	0			14									-12.61	14.23	76						54	67	36	59	55									54	53	54	57	56	50	55	0	0	117
2	2	74.2164	1	53.8333		24.27	1												-24.83	10.09	27						56	59	49	50	66									55	54	50	48	52	55	69	1	1	129
2	1	58.8986	1	6.33333		26.24	0			22									-18.42	10.73	41						57	65	45	60	60									55	60	48	47	54	59	64	1	0	131
2	1	66.4795	1	160.8		25.38	1			20									-13.36	14.51	56						57	74	53	60	43									55	55	58	48	54	54	61	1	1	112
2	1	60.8932	2	5.96667		.	0			18									-21.44	13.26	29						61	78	53	49	65									56	66	55	50	54	48	62	0	0	142
2	1	83.8932	1	10.5333		24.75	0			33									-12.66	8.86	64						58	69	42	58	63									56	55	55	59	54	56	57	1	1	107
2	2	67.3288	2	77.9333		22.61	1			20									-5.54	7.7	89						62	73	48	69	57									57	54	59	61	56	56	55	1	0	126
2	0	83.7479	1	60.7333		.	0			15									-3.8	3.86	93						63	74	58	75	47									58	61	66	58	48	53	59	0	0	107
2	1	37.8603	1	30.3667		26.48	0			20									-3.39	5.43	92						62	58	44	67	78									59	62	60	57	57	58	62	0	0	132
2	2	53.7781	2	38.5		24.97	0			16									-3.38	3	92						74	92	65	76	62									59	65	64	48	51	58	68	0	0	124
2	1	44.3315	1	152.567		.	0			16									-8.72	12.75	67						60	87	55	49	50									60	70	66	46	44	59	78	0	0	120
2	2	69.0384	2	11.7		23.55	0			20									-21.38	13.56	36						58	63	50	58	59									61	69	58	46	54	65	74	1	1	151
2	2	44.8849	1	46		25.61	0												-16.88	12.31	60						90	94	45	66	155									61	68	60	52	54	58	73	0	0	105
2	1	41.6932	2	145.9		26.06	0			28									-13.06	12.33	73						46	57	32	51	45									61	62	60	56	60	63	64	0	0	123
2	2	61.0329	2	102.933		23.32	0			19									-3.36	6.99	84						70	113	50	60	58									61	77	68	46	47	54	73	1	0	120
2	1	31.3288	1	66.9667			0			14									-0.32	2.84	96						87	93	73	100	81									61	60	52	58	61	67	68	0	0	144
2	1	60.2356	1	43.4			0			20									-28.29	8.35	14						69	80	53	62	80									62	62	65	59	62	61	60	0	0	132
2	2	37.9342	2	134.933			0			13									-13.3	14.42	64						57	69	43	43	73									62	66	61	49	56	67	70	0	0	116
2	1	62.4356	2	80.9333		25.11	0			20									-2.85	2.64	94						62	72	44	80	53									62	62	57	63	60	63	64	0	1	117
2	1	30.8685	2	30.9			0			18									-1.74	2.23	95						88	161	46	70	76									62	63	48	51	63	70	74	0	0	134
2	2	21.4027	1	104.467			0			17									-1.24	1.67	99						72	91	51	83	64									62	66	62	67	65	56	59	0	0	118
2	2	60.0466	2	5.53333		26.06	0			18									-0.69	2.06	97						65	83	55	67	56									62	55	64	66	62	66	58	0	0	109
2	2	75.4575	1	80.2667			1			11									-20.26	8.31	30						73	73	69	89	63									63	68	76	54	54	58	69	0	0	146
2	1	47.2274	1	128.2		26.61	0			22									-15.85	15.65	57						59	83	51	48	52									63	70	66	51	51	64	78	0	0	128
2	2	56.1808	2	94.0667			0			21									-9.92	11.02	67						61	72	54	56	61									63	76	69	48	50	61	76	0	0	144
2	2	31.6082	2	18.7333		26.81	0			20									-3.14	4.09	96						85	112	77	81	68									63	73	79	50	53	62	62	0	0	104
2	2	71.6685	2	82.6333		23.35	1			15									-20.4	11.95	37						69	94	55	64	63									64	76	66	48	51	63	79	1	0	133
2	2	53.0411	2	113.9		22.61	0												-11.41	12.34	74						64	70	38	91	57									64	58	54	66	69	71	61	0	0	96
2	2	55.9233	1	37.1		25.02	0			15									-5.97	12.81	83						80	71	72	103	74									64	60	49	65	69	72	72	0	0	132
2	2	63.6685	2	145.833			0			16									-3.92	5.45	89						79	111	55	78	71									64	71	73	56	51	58	73	1	0	132
2	1	71.8493	2	56		24.23	0			10									-2.96	1.46	98						76	104	52	88	62									64	62	61	63	65	68	65	1	0	142
2	1	54.0329	1	12.6		28.23	0			15									-1.98	2.92	96						70	95	62	73	50									64	65	64	64	59	63	67	1	0	127
2	1	86.0685	1	60.1		24.87	1												-26.86	8.68	18						63	63	64	62	64									65	75	66	61	61	61	65	1	0	148
2	0	46.0055	0	57.4333		20.57	0			19									-19.78	12.76	50						66	60	54	64	86									54	55	48	53	54	57	60	0	0	100
2	2	70.8082	1	65.1667			1			18									-15.19	12	62						67	71	58	56	83									65	73	59	63	77	55	65	0	0	108
2	1	60.7781	2	18.3667		26.81	0			15									-6.92	10.53	83						69	73	63	65	75									65	68	68	53	58	68	76	1	1	127
2	2	46.337	1	34.1667		31.38	1			17									-5.47	2.83	94						69	79	50	71	77									65	70	67	84	63	43	61	0	0	123
2	1	33.4	1	43.6667		27.3	0			16									-2.37	2.63	95						73	57	63	94	78									65	56	56	76	78	71	51	0	0	114
2	2	23.5671	1	74.2333			0			23									-1.43	1.38	98						67	77	43	91	55									65	66	57	58	64	71	72	0	0	115
2	2	71.7507	1	52.2		22.83	1			15									-11.3	14.73	65						72	120	60	53	55									66	85	73	42	45	63	89	1	0	120
2	2	48.6575	1	90.2667		25.23	0			18									-10	10.62	73						62	68	59	58	63									66	72	71	53	58	70	73	0	0	101
2	2	27.0164	2	5.36667		25.18	0			22									-9.95	13.68	73						90	104	126	72	59									66	80	73	52	51	63	79	0	0	110
2	2	62.3945	1	83.5		23.22	0			19									-8.16	11.25	74						69	87	57	73	58									66	72	68	47	54	74	80	1	0	132
2	2	32.8	1	66.7667			0			19									-6.13	9.3	84						64	58	55	85	59									66	59	51	55	69	85	80	0	0	131
2	2	65.2055	1	26.0667			0			13									-3.85	5.75	90						73	96	61	76	59									66	73	68	57	60	67	73	0	1	136
2	2	64.1589	1	55.4667		22.69	0			19									-3.72	2.44	94						61	71	64	59	52									66	66	64	56	64	75	73	0	0	121
2	2	49.1479	2	62.3		25.72	0			20									-1.85	1.27	98						82	107	64	91	65									66	78	74	55	47	61	78	0	0	109
2	1	65.1342	2	37.8			0			16									-5.79	7.54	86						70	85	57	80	60									67	79	65	52	59	69	79	0	0	139
2	1	61.9945	1	72.9333			0			15									-4.39	3.16	93						60	54	41	102	42									67	45	58	79	84	78	57	0	1	128
2	2	41.3397	1	11.7		28.09	0			13									-4.19	4.46	91						73	78	84	62	66									67	75	77	57	55	64	75	0	0	113
2	1	42.074	2	99.4		26.64	0			17									-1.35	3.83	96						79	94	65	89	67									67	71	66	61	64	71	70	0	0	120
2	1	74.8959	2	69.1			0			24									-13.36	10.88	69						56	56	49	61	57									68	62	77	60	82	73	57	0	0	129
2	2	73.3151	2	42		22.06	0			20									-13.34	9.26	70						61	56	56	79	53									68	77	64	54	58	69	83	0	0	146
2	2	64.5945	1	111.9		23.48	1			16									-9.71	4.36	82						65	78	55	70	57									68	62	67	69	68	72	70	0	1	134
2	2	63.7014	1	42.0333		24.21	1			15									-8.67	8.39	80						76	102	66	66	71									68	72	68	58	62	71	79	0	0	127
2	2	57.474	1	5.6		25.48	0			16									-4.43	5.69	90						63	56	72	61	64									68	71	66	59	66	73	76	0	0	133
2	2	40.263	1	70.3333			0			21									-0.71	1.99	99						71	80	54	79	69									68	70	67	58	63	72	76	0	0	133
2	0	67.9973	0	13.1667		23.11	1												0.45	2.07	99						82	87	71	112	59									87	88	85	85	87	89	87	0	0	116
2	2	72.9288	2	108.967			0			15									-10.69	13.4	66						71	105	56	53	68									69	80	72	47	56	75	85	1	0	135
2	2	64.0932	2	84.5			0			17									-4.81	6.06	85						79	96	76	78	64									69	76	66	53	56	70	93	0	0	136
2	2	59.9178	1	13.0667		24.76	0			14									-4.12	8.38	88						69	63	56	101	55									69	57	59	85	79	77	57	0	0	112
2	2	57.8603	1	162.1			0			14									-3.76	3.91	94						79	98	67	77	74									69	64	72	71	64	73	71	0	0	119
2	1	60.1781	1	7.33333		23.02	0			18									-0.84	1.56	99						99	109	79	135	70									93	96	90	89	90	94	99	0	0
2	1	66.5562	1	32.5667		24.39	0			26									-1.82	3.86	92						87	110	69	92	77									69	68	70	71	66	66	74	0	0	144
2	2	25.6	2	32.5333			0			22									-0.81	1.69	99						71	106	55	70	54									69	73	72	62	62	70	77	0	0	93
2	2	57.9973	2	73.1667			0			16									1.08	1.46	99						75	101	51	79	69									69	88	75	53	52	64	82	0	0	137
2	2	51.337	2	61.8333		22.85	0			21									-16.51	10.13	62						60	58	58	68	57									70	70	61	58	63	78	92	0	0	121
2	2	48.7123	1	19.1333		24.01	0			18									-10.86	14.29	73						72	96	72	52	67									70	78	74	56	59	72	82	0	0	91
2	2	48.9945	2	76			0			14									-9.15	11.31	74						64	93	60	54	48									70	79	76	55	57	72	83	0	0	121
2	2	82.7616	2	66.0333		23.59	1												-7.81	7.29	83						74	88	69	66	74									70	77	73	64	64	70	75	0	0	136
2	1	65.5562	1	6.06667		24.66	0												-6.29	6.43	86						85	119	82	79	58									70	80	73	51	59	69	85	0	0	129
2	1	77.8685	2	10.5333		25.63	1			22									-1.48	1.97	98						74	82	55	99	60									70	70	67	82	61	67	76	0	0	126
2	2	65.126	1	62.2333		23.17	0			14									-1.31	1.48	98						80	112	52	98	58									70	77	73	57	60	74	80	1	0	133
2	1	24.3205	2	44.1			0			18									-0.38	1.92	99						79	108	75	77	55									70	81	79	55	56	67	81	0	0	91
2	1	45	1	84.2			0			17									-7.35	9.54	81						76	100	65	66	74									71	76	74	59	64	73	80	0	0	134
2	2	63.074	2	93.8333		23.35	1			20									-4.63	5.88	87						76	99	60	80	63									71	80	76	55	62	72	82	0	1	123
2	0	60.3425	1	4.5		22.15	0			33									-0.44	1.4	99						101	117	88	127	73									81	82	77	78	81	82	86	1	0
2	2	66.389	1	115		24.47	0			22									-4.5	9.9	86						77	112	67	66	63									71	78	67	62	67	75	79	0	0	126
2	2	58.0548	2	17.7667			0			12									-2.38	1.92	96						87	89	66	120	73									71	67	67	80	73	72	67	0	0	113
2	1	32.137	1	112.733		26.81	0												-6.58	10.49	86						86	116	84	77	68									72	78	72	57	69	74	80	0	0	125
2	2	75.3041	1	18.2333		24.3	1			14									-5.51	5.7	89						88	113	65	101	72									72	82	86	68	66	60	72	1	1	130
2	2	66.7205	1	44.8667		23.71	0			17									-3.42	1.83	95						80	91	70	81	77									72	72	76	66	66	72	77	1	1	145
2	1	74.989	1	37.1		23.04	0			25									-3.1	2.74	96						87	114	67	71	95									72	76	72	63	70	75	76	0	0	126
2	2	57.8274	1	38.6667		25.32	0			22									-2.14	2.72	95						76	80	76	93	55									72	74	73	68	69	73	78	0	0	117
2	2	47.3041	2	25.2333			0			18									-14.44	11.79	68						71	86	69	68	60									73	82	73	58	66	77	82	0	0	136
2	2	71.0712	2	66.8333			0			17									-5.26	4.07	89						80	99	68	90	61									73	81	85	59	63	71	79	0	0	134
2	2	66.9178	2	26.1333		26.84	0			12									-1.84	2.21	94						72	87	47	89	64									73	73	78	69	67	75	74	0	0	118
2	2	37.537	1	5.6		22.75	0			15									-0.63	1.95	98						88	99	62	123	67									73	74	63	78	78	75	71	0	0	129
2	2	40.8	1	6.3		26.43	0			24									-0.21	1.9	98						81	95	73	99	58									73	74	75	73	65	73	80	0	0	112
2	1	58.5616	1	52.0667		27.36	0			15									-14.28	14.2	64						80	109	87	61	65									74	79	88	62	65	67	83	0	0	117
2	1	51.1726	2	83.9			0			17									-9.51	8.27	81						81	85	62	100	77									74	77	79	64	68	78	79	0	0	127
2	2	44.1534	2	75.0667			0			18									-3.74	1.63	99						80	121	72	69	59									74	82	76	65	64	73	82	1	0	131
2	2	67.011	2	112.033		21.57	1												-1.31	6.18	92						81	106	67	78	72									74	82	83	59	58	76	86	0	0	165
2	1	51.0493	2	12.1333		23.74	0			13									1.48	1.56	99						71	99	46	75	65									74	74	75	69	70	76	79	1	1	153
2	2	67.274	2	107.967		22.21	1			16									-19.91	8.81	47						80	109	84	64	64									75	86	77	60	69	72	85	1	0	149
2	2	56.5534	1	114.8			0			17									-16.57	14.91	49						85	118	64	68	90									75	85	88	57	62	67	93	0	0	124
2	2	59.8247	2	6.1		22.76	0			20									-5.2	10.17	83						87	133	63	94	57									75	85	79	53	62	83	86	0	0	131
2	2	72.6685	1	35.7		23.4	0			17									-4.12	2.32	91						72	99	62	80	49									75	78	81	67	72	75	79	1	0	128
2	2	74.0192	1	17.9667		24.57	0			18									-3.36	2.19	95						77	89	69	79	70									75	78	78	69	66	79	82	0	0	116
2	1	37.9863	1	82.0333			0			24									-1.83	2.27	97						88	90	93	92	75									76	82	78	62	72	81	83	0	0	132
2	0	72.9425	1	14.9667		23.34	1			14									-1.33	2.91	96						84	102	69	95	71									72	74	70	77	69	69	73	0	1	142
2	2	50.6521	1	150.067			0			24									-0.59	2.02	97						73	84	57	101	50									76	77	78	76	70	77	78	1	1	159
2	0	40.3425	0	5.63333		24.39	0			24									-1.81	6.27	94						77	106	61	86	57									70	80	77	52	57	69	83	0	0	117
2	2	55.7836	1	39.9667			0			14									-9.97	10.53	78						66	78	67	62	58									77	79	78	63	71	86	83	0	0	146
2	2	76.726	1	12.6		21.95	1			17									-6.96	6.46	82						87	105	67	101	74									77	77	68	64	68	94	93	1	0	129
2	2	56.8685	2	71.7333			0			19									-3.77	3.46	92						63	83	52	63	53									77	78	78	75	73	77	83	0	0	121
2	1	37.5753	1	86.7333		27.78	0			15									-3.32	2.95	90						92	107	88	87	86									77	70	89	73	63	69	100	0	0	130
2	1	26.8192	1	32.4667		27.96	0			32									-7.67	6.03	89						51	56	42	58	49									59	62	56	55	55	60	64	0	0	126
2	2	52.2164	1	41.6			0			14									-0.23	1.63	99						98	120	65	115	93									77	87	82	58	64	84	88	0	0	115
2	0	27.3068	0	30.8			0			21									-1.02	2.19	98						102	147	85	102	75									78	86	83	58	64	84	91	0	0	117
2	2	67.3534	2	17.9667			0			17									-12.11	8.17	75						78	91	63	100	60									78	75	78	75	77	84	81	1	1	126
2	1	67.8247	1	5.86667		23.36	0			23									-4.49	8.76	89						64	89	59	51	56									75	80	81	65	65	78	82	0	0	143
2	2	56.2959	2	12.1333		24.39	0			18									-9.9	10.71	82						76	81	59	105	57									78	79	61	65	75	83	82	0	0	125
2	2	57.1315	1	87.8667			0			13									-2.14	2.63	94						95	105	57	130	89									78	83	64	68	85	83	87	0	0	129
2	2	45.8575	2	113.033		25.91	0			19									-1.87	2.9	97						82	78	73	117	58									78	77	79	75	77	81	82	0	0	135
2	0	74.6219	1	12.1667		22.92	1												-8.59	9.83	73						75	89	94	59	57									68	69	70	52	57	80	83	1	1	110
2	1	39.7671	1	68.0667			0			16									-8.02	10.78	84						83	97	86	93	57									79	80	72	81	78	80	84	0	0	122
2	1	63.8055	2	42.2333		23	0			18									-0.14	1.63	99						73	83	64	90	57									79	67	72	86	81	85	81	1	1	134
2	2	80.5342	2	11.9			0			12									-12.05	11.18	68						76	109	75	54	65									80	91	88	57	67	84	95	1	1	127
2	2	53.0603	1	68.2667		22.66	0			15									-4.91	7.18	87						100	101	146	82	71									80	86	76	73	71	86	90	0	0	113
2	2	63.4849	1	51.6			0			14									-2.87	3.29	93						76	88	60	96	60									80	81	82	76	76	81	85	1	1	130
2	2	60.8055	1	18.3667		24.7	1			21									-2.83	1.43	98						100	111	84	134	73									81	79	82	83	75	83	86	0	0	123
2	1	38.5151	2	15.8		27.36	0			16									-3.63	7.52	91						63	74	62	65	51									82	79	79	61	64	73	81	0	0	112
2	1	61.4959	1	31.5		24.99	1			22									-28.26	8.32	14						78	77	67	87	82									68	71	61	62	65	71	79	0	0	132
2	1	44.8548	1	63.7667		26.85	0			21									-0.35	2.22	98						90	130	89	81	62									82	93	85	70	70	82	93	0	0	129
2	1	52.8329	2	93.1333			0			18									0.12	2.28	98						82	92	70	111	57									82	84	74	81	79	86	90	0	0	127
2	1	73.6466	1	69.5		24.16	1			13									-11.06	13.87	67						84	118	78	70	68									84	85	88	68	82	89	90	0	0	132
2	1	60.6548	1	104.767		23.38	1			17									-5.78	13.67	85						96	101	88	123	71									84	85	88	81	80	85	87	0	1	115
2	1	65.7589	2	46.6		22.06	1			15									-3.42	2.64	94						93	120	64	121	68									86	87	74	85	88	90	94	0	0	128
2	2	27.9178	2	120.233		23.52	1			22									-2.05	1.82	98						94	121	72	117	65									86	92	87	87	78	82	87	1	0	157
2	1	55.4055	2	64.6333		24.8	0			15									-3.77	1.27	99						97	115	74	128	72									87	92	86	81	81	88	93	0	1	130
2	1	60.6356	1	19.8667			0			20									1.26	1.75	99						101	122	80	125	77									87	88	90	87	81	84	90	0	0	135
2	1	72.1315	2	38.0333		25.31	1			14									-2.82	3.89	96						81	99	74	82	68									98	122	110	102	95	74	84	1	1	117
[truncated: 24 more columns]
